# Supplementary material for: Nutrient estimation from an FFQ developed for a black Zimbabwean population
Source: Nutr J. 2005 Dec 13;4:37. doi: 10.1186/1475-2891-4-37 (PMC1325035; doi:10.1186/1475-2891-4-37)
Supplement: Additional File 2 — Excel file containing the food composition database for Zimbabwe [file 1475-2891-4-37-S2.xls]

## Sheet: Sheet1
NDB_No	Zimbabwe_Food list	USDA Description	Water	Energ_Kcal	Protein	Lipid_Tot	Carbohydrt	Fiber_TD	Sugar_Tot	Calcium	Iron	Magnesium	Phosphorus	Potassium	Sodium	Zinc	Copper	Manganese	Selenium	Vit_C	Thiamin	Riboflavin	Niacin	Panto_Acid	Vit_B6	Folate_Tot	Folic_acid	Food_Folate	Folate_DFE	Vit_B12	Vit_A_IU	Vit_A_RAE	Retinol	Vit_E	Vit_K	Alpha-Carot	Beta_Carot	Beta_Crypt	Lycopene	Lut+Zea	FA_SAT	FA_Mono	FA_Poly	Cholestrl	GmWt_1	GmWt_Desc1	GmWt_2	GmWt_Desc2	Refuse_Pct
Dairy Foods
01078	whole milk	MILK,PRODUCER,FLUID,3.7% MILKFAT	87.69	64	3.28	3.66	4.65	0		119	0.05	13	93	151	49	0.38	0.01	0.004	2	1.5	0.038	0.161	0.084	0.313	0.042	5	0	5	5	0.36	138	33	31								2.278	1.057	0.136	14	244	1 cup	976	1 quart	0
01086	skimmed milk	MILK,NONFAT,FLUID,W/ NONFAT MILK SOL&VIT A (FAT FREE/SKIM)	90.38	37	3.57	0.25	5.02	0	5.02	129	0.05	15	104	171	53	0.41	0.011	0.002	2.2	1	0.041	0.175	0.091	0.339	0.046	5	0	5	5	0.39	203	61	61	0	0	0	0	0	0	0	0.162	0.065	0.009	2	245	1 cup	30.6	1 fl oz	0
01088	lacto	MILK,BTTRMLK,FLUID,CULTURED,LOWFAT	90.13	40	3.31	0.88	4.79	0	4.79	116	0.05	11	89	151	105	0.42	0.011	0.002	2	1	0.034	0.154	0.058	0.275	0.034	5	0	5	5	0.22	26	7	7	0.05	0.1	0	1	0	0	0	0.548	0.254	0.033	4	245	1 cup	30.6	1 fl oz	0
01111	cascade	MILK SHAKES,THICK VANILLA	74.45	112	3.86	3.03	0.91	17.75	0	17.75	146	0.1	12	115	183	95	0.39	0.051	0.014	2.3	0	0.03	0.195	0.146	0.368	0.042	7	0	7	7	0.52	91	25	25	0.05	0.2	0	5	0	0	0	1.886	0.875	0.113	12	28.35	1 fl oz	313	1 container
01009	Cheese_Regular	CHEESE,CHEDDAR	36.75	403	24.9	33.14	1.28	0	0.52	721	0.68	28	512	98	621	3.11	0.031	0.01	13.9	0	0.027	0.375	0.08	0.413	0.074	18	0	18	18	0.83	1002	265	258	0.29	2.8	0	85	0	0	0	21.092	9.391	0.942	105	132	1 cup, diced	244	1 cup, melted	0
01012	Cheese_low fat	CHEESE,COTTAGE,CRMD,LRG OR SML CURD	78.96	103	12.49	4.51	2.68	0	0.29	60	0.14	5	132	84	405	0.37	0.028	0.003	9	0	0.021	0.163	0.126	0.213	0.067	12	0	12	12	0.62	163	44	43	0.04	0.4	0	12	0	0	0	2.853	1.285	0.139	15	113	4 oz	210	1 cup, large curd	0
19088	Ice Cream	ICE CREAMS,VANILLA,LT	63.51	165	4.78	4.83	25.8	0.3	22.12	161	0.19	14	103	208	74	0.73	0.017	0.005	2	1.2	0.053	0.255	0.136	0.481	0.045	6	0	6	6	0.47	448	128	127	0.12	0.4	0	14	0	0	0	2.927	1.281	0.219	27	76	1 serving			0
01116	Yogurt	YOGURT,PLN,WHL MILK,8 GRAMS PROT PER 8 OZ	87.9	61	3.47	3.25	4.66	0	4.66	121	0.05	12	95	155	46	0.59	0.009	0.004	2.2	0.5	0.029	0.142	0.075	0.389	0.032	7	0	7	7	0.37	99	27	27	0.06	0.2	0	5	0	0	0	2.096	0.893	0.092	13	245	1 cup	227	1 container	0
01090	Powdered milk	MILK,DRY,WHOLE	2.47	496	26.32	26.71	38.42	0	38.42	912	0.47	85	776	1330	371	3.34	0.08	0.04	16.3	8.6	0.283	1.205	0.646	2.271	0.302	37	0	37	37	3.25	915	257	253	0.48	1.8	0	43	0	0	0	16.742	7.924	0.665	97	128	1 cup	32	.25 cup	0
42307	Margarine	BUTTER-MARGARINE BLEND,STK,UNSALTED	15.8	718	0.9	80.7	0.6	0	0	28	0.09	2	23	37	28	0.02	0.005		0.5	0.1	0.01	0.04	0.03		0.01	2	0	2	2	0.1	3577	819	768	5	70.9	0	610	0	0	0	26.904	31.832	18.236	88	14	1 tablespoon			0
01002	Butter	BUTTER,WHIPPED,WITH SALT	15.87	717	0.85	81.11	0.06	0	0.06	24	0.16	2	23	26	827	0.05	0.016	0.004	1	0	0.005	0.034	0.042	0.11	0.003	3	0	3	3	0.13	2499	684	671	2.32	7	0	158	0	0	0	50.489	23.426	3.012	219	151	1 cup	9.4	1 tbsp	0
Fruits
09040	Bananas	BANANAS,RAW	74.91	89	1.09	0.33	22.84	2.6	12.23	5	0.26	27	22	358	1	0.15	0.078	0.27	1	8.7	0.031	0.073	0.665	0.334	0.367	20	0	20	20	0	64	3	0	0.1	0.5	25	26	0	0	22	0.112	0.032	0.073	0	225	1 cup, mashed	150	1 cup, sliced	36
09226	Paw Paw	PAPAYAS,RAW	88.83	39	0.61	0.14	9.81	1.8	5.9	24	0.1	10	5	257	3	0.07	0.016	0.011	0.6	61.8	0.027	0.032	0.338	0.218	0.019	38	0	38	38	0	1094	55	0	0.73	2.6	0	276	761	0	75	0.043	0.038	0.031	0	140	1 cup, cubes	230	1 cup, mashed	33
18533	Baobab	QUINCES,RAW	9.59	439	5.22	17.36	1.83	65.99	2.3	35.14	29	1.95			162	330					0	0.25	0.15	1.58								17										5.32	5.47	2.54	11	28	1 serving
09139	Guava	GUAVAS,COMMON,RAW	80.8	68	2.55	0.95	1.39	14.32	5.4	8.92	18	0.26	22	40	417	2	0.23	0.23	0.15	0.6	228.3	0.067	0.04	1.084	0.451	0.11	49	0	49	49	0	624	31	0	0.73	2.6	0	374	0	5204	0	0.272	0.087	0.401	0	165	1 cup	54.71	1 fruit, without refuse
09176	Mango	MANGOS,RAW	81.71	65	0.51	0.27	17	1.8	14.8	10	0.13	9	11	156	2	0.04	0.11	0.027	0.6	27.7	0.058	0.057	0.584	0.16	0.134	14	0	14	14	0	765	38	0	1.12	4.2	17	445	11	0	0	0.066	0.101	0.051	0	165	1 cup, sliced	207	1 fruit, without refuse	31
09218	Naartjie	TANGERINES,(MANDARIN ORANGES),RAW	85.17	53	0.81	0.31	13.34	1.8	10.58	37	0.15	12	20	166	2	0.07	0.042	0.039	0.1	26.7	0.058	0.036	0.376	0.216	0.078	16	0	16	16	0	681	34	0	0.2	0	101	155	407	0	138	0.039	0.06	0.065	0	195	1 cup, sections	98	1 large	28
09003	Apple	APPLES,RAW,WITH SKIN	85.56	52	0.26	0.17	13.81	2.4	10.39	6	0.12	5	11	107	1	0.04	0.027	0.035	0	4.6	0.017	0.026	0.091	0.061	0.041	3	0	3	3	0	54	3	0	0.18	2.2	0	27	11	0	29	0.028	0.007	0.051	0	125	1 cup, quartered or chopped	110	1 cup, slices	8
09038	Avocado	AVOCADOS,RAW,CALIFORNIA	72.33	167	1.96	15.41	8.64	6.8	0.3	13	0.61	29	54	507	8	0.68	0.17	0.149	0.4	8.8	0.075	0.143	1.912	1.463	0.287	89	0	89	89	0	147	7	0	1.97	21	24	63	27	0	271	2.126	9.799	1.816	0	230	1 cup, pureed	173	1 fruit, without skin and seeds	24
09200	orange	ORANGES,RAW,ALL COMM VAR	86.75	47	0.94	0.12	11.75	2.4	9.35	40	0.1	10	14	181	0	0.07	0.045	0.025	0.5	53.2	0.087	0.04	0.282	0.25	0.06	30	0	30	30	0	225	11	0	0.18	0	11	71	116	0	129	0.015	0.023	0.025	0	180	1 cup, sections	184	1 large	27
09150	Lemon	LEMONS,RAW,WITHOUT PEEL	88.98	29	1.1	0.3	9.32	2.8	2.5	26	0.6	8	16	138	2	0.06	0.037	0.03	0.4	53	0.04	0.02	0.1	0.19	0.08	11	0	11	11	0	22	1	0	0.15	0	1	3	20	0	11	0.039	0.011	0.089	0	212	1 cup, sections	58	1 fruit	47
09131	Grape	GRAPES,AMERICAN TYPE (SLIP SKN),RAW	81.3	67	0.63	0.35	17.15	0.9	16.25	14	0.29	5	10	191	2	0.04	0.04	0.718	0.1	4	0.092	0.057	0.3	0.024	0.11	4	0	4	4	0	100	5	0	0.19	14.6	1	59	0	0	72	0.114	0.014	0.102	0	92	1 cup	2.4	1 grape	42
09238	Peaches	Peach 'PEACHES,CND,JUC PK,SOL&LIQUIDS	87.49	44	0.63	0.03	11.57	1.3	10.27	6	0.27	7	17	128	4	0.11	0.05	0.048	0.3	3.6	0.008	0.017	0.582	0.05	0.019	3	0	3	3	0	381	19	0	0.49	1.7	1	189	78	0	61	0.004	0.012	0.016	0	250	1 cup	248	1 cup, halves or slices	0
19334	Sugar cane	SUGARS,BROWN	1.77	377	0	0	0.9	97.33	0	96.21	85	1.91	29	22	346	39	0.18	0.298	0.32	1.2	0	0.008	0.007	0.082	0.111	0.026	1	0	1	1	0	0	0	0	0	0	0	0	0	0	0	0	0	0	0	220	1 cup, packed	145	1 cup, unpacked
09293	Plum	PLUMS,DRIED (PRUNES),STWD,W/ ADDED SUGAR	65.08	124	1.09	0.22	32.88	3.8		21	1.04	19	33	312	2	0.22	0.18	0.092	1	2.7	0.022	0.093	0.675	0.1	0.203	0	0	0	0	0	285	14	0								0.017	0.142	0.047	0	248	1 cup			15
09340	Mazhanje	PEARS,ASIAN,RAW	88.25	42	0.5	0.23	0.37	10.65	3.6	7.05	4	0	8	11	121	0	0.02	0.05	0.06	0.1	3.8	0.009	0.01	0.219	0.07	0.022	8	0	8	8	0	0	0	0	0.12	4.5	0	0	0	0	50	0.012	0.049	0.055	0	122	1 fruit	275	1 fruit
09266	Pineapple	PINEAPPLE,RAW,ALL VAR	86.46	48	0.54	0.12	12.63	1.4	9.26	13	0.28	12	8	115	1	0.1	0.099	1.177	0.1	36.2	0.079	0.031	0.489	0.205	0.11	15	0	15	15	0	56	3	0	0.02	0.7	0	34	0	0	0	0.009	0.014	0.042	0	155	1 cup, diced	472	1 fruit	48
Vegetables
11128	Carrot, cooked	CARROTS,CND,REG PK,DRND SOL	92.95	25	0.64	0.19	5.54	1.5	2.48	25	0.64	8	24	179	242	0.26	0.104	0.45	0.4	2.7	0.018	0.03	0.552	0.135	0.112	9	0	9	9	0	11170	558	0	0.74	9.8	2743	5331	0	0	0	0.036	0.009	0.092	0	228	1 cup, mashed	146	1 cup, sliced	0
11124	Carrot, fresh	CARROTS,RAW	88.29	41	0.93	0.24	9.58	2.8	4.54	33	0.3	12	35	320	69	0.24	0.045	0.143	0.1	5.9	0.066	0.058	0.983	0.273	0.138	19	0	19	19	0	16811	841	0	0.66	13.2	3477	8285	125	1	256	0.037	0.014	0.117	0	128	1 cup, chopped	110	1 cup, grated	11
11050	Beans or lentiles	BEANS,SHELLIE,CND,SOL & LIQUIDS	90.69	30	1.76	0.19	6.19	3.4	0.78	29	0.99	15	30	109	334	0.27	0.08	0.382	0.8	3.1	0.032	0.054	0.205	0.133	0.049	18	0	18	18	0	228	11	0	0.03	8	0	137	0	0	331	0.023	0.014	0.11	0	245	1 cup			0
11056	Beans or lentiles	BEANS,SNAP,GRN,CND,REG PK,DRND SOL	93.3	20	1.15	0.1	4.5	1.9	0.96	26	0.9	13	19	109	262	0.29	0.038	0.2	0.4	4.8	0.015	0.056	0.201	0.129	0.037	32	0	32	32	0	435	22	0	0.28	9.9	0	261	0	0	441	0.022	0.004	0.051	0	135	1 cup	62	10 beans	0
11205	Cucumber	CUCUMBER,WITH PEEL,RAW	95.23	15	0.65	0.11	3.63	0.5	1.67	16	0.28	13	24	147	2	0.2	0.041	0.079	0.3	2.8	0.027	0.033	0.098	0.259	0.04	7	0	7	7	0	105	5	0	0.03	16.4	11	45	26	0	23	0.034	0.003	0.053	0	52	.5 cup, slices	301	1 cucumber	3
11260	Mushroom, fresh	MUSHROOMS,RAW	92.43	22	3.09	0.34	3.28	1	1.65	3	0.5	9	86	318	5	0.52	0.318	0.047	9.3	2.1	0.081	0.402	3.607	1.497	0.104	16	0	16	16	0.04	0	0	0	0.01	0	0	0	0	0	0	0.05	0	0.16	0	70	1 cup, pieces or slices	96	1 cup, whole	3
11264	Mushroom, cooked	MUSHROOMS,CND,DRND SOL	91.08	25	1.87	0.29	5.09	2.4	2.2	11	0.79	15	66	129	425	0.72	0.235	0.086	4.1	0	0.085	0.021	1.593	0.811	0.061	12	0	12	12	0	0	0	0	0.01	0.1	0	0	0	0	0	0.038	0.005	0.113	0	156	1 cup	131.5	1 can	0
11297	Nyevhe	PARSLEY,RAW	87.71	36	2.97	0.79	2.2	6.33	3.3	0.85	138	6.2	50	58	554	56	1.07	0.149	0.16	0.1	133	0.086	0.098	1.313	0.4	0.09	152	0	152	152	0	8424	421	0	0.75	1640	0	5054	0	0	5561	0.132	0.295	0.124	0	60	1 cup	3.8	1 tbsp
11419	Muboora	PUMPKIN LEAVES,CKD,BLD,DRND,WO/SALT	92.51	21	2.72	0.22	1.16	3.39	2.7	0.69	43	3.2	38	79	438	8	0.2	0.133	0.355	0.9	1	0.068	0.136	0.85	0.042	0.196	25	0	25	25	0	1600	80	0	0.96	108	0	960	0	0	1747	0.114	0.029	0.012	0	71	1 cup
11463	Spinach	SPINACH,FRZ,CHOPD OR LEAF,UNPREP	89.45	31	3.94	0.75	4.33	3.1	0.87	155	2.03	73	52	372	74	0.45	0.157	0.712	6.5	24.3	0.106	0.232	0.571	0.123	0.16	130	0	130	130	0	11726	586	0	2.9	377.1	0	7035	0	0	12651	0.292	0	0.166	0	156	1 cup	284	1 package	0
11274	Mowa	MUSTARD SPINACH,(TENDERGREEN),RAW	92.2	22	2.2	0.3	3.9	2.8		210	1.5	11	28	449	21	0.17	0.075	0.407	0.8	130	0.068	0.093	0.678	0.178	0.153	159	0	159	159	0	9900	495	0								0.015	0.138	0.057	0	150	1 cup, chopped			7
11335	Pepper	PEPPERS,SWT,GRN,CND,SOL&LIQUIDS	91.25	18	0.8	0.3	3.9	1.2		41	0.8	11	20	146	1369	0.18	0.13	0.16	0.3	46.5	0.025	0.03	0.55	0.038	0.178	16	0	16	16	0	155	8	0								0.045	0.02	0.161	0	140	1 cup			0
11518	Taro	TARO,RAW	70.64	112	1.5	0.2	26.46	4.1	0.4	43	0.55	33	84	591	11	0.23	0.172	0.383	0.7	4.5	0.095	0.025	0.6	0.303	0.283	22	0	22	22	0	76	4	0	2.38	1	0	35	20	0	0	0.041	0.016	0.083	0	104	1 cup, sliced			14
17022	mufushwa	PARSLEY,DRIED	62.49	204	28.35	9.17	1.09	0	0		8	2.2	25	203	333	71	4.85	0.119	0.028	30.8	0	0.12	0.31	6.27	0.7	0.17	21	0	21	21	2.58	0	0	0	0.17							3.28	4.02	0.6	92	201	1 piece, cooked, excluding refuse	85	3 oz
11804	Okra	OKRA,FRZ,CKD,BLD,DRND,W/SALT	91.12	28	2.08	0.3	5.75	2.8	2.87	96	0.67	51	46	234	239	0.62	0.097	1.021	0.6	12.2	0.099	0.123	0.785	0.24	0.047	146	0	146	146	0	339	17	0	0.32	47.8	0	203	0	0	466	0.079	0.05	0.081	0	255	1 package	92	.5 cup, slices	0
11714	Lima beans	LIMA BNS,IMMAT SEEDS,CKD,BLD,DRND,W/SALT	67.17	123	6.81	0.32	23.64	5.3	1.63	32	2.45	74	130	570	253	0.79	0.305	1.252	2	10.1	0.14	0.096	1.04	0.257	0.193	26	0	26	26	0	370	19	0	0.14	6.2	0	222	0	0	0	0.073	0.019	0.154	0	170	1 cup			0
11873	Cabbage, cooked	SWAMP CABBAGE,CKD,BLD,DRND,W/SALT	92.93	20	2.08	0.24	3.71	1.9		54	1.32	30	42	284	358	0.16	0.021	0.143	0.9	16	0.05	0.08	0.5	0.126	0.081	35	0	35	35	0	5200	260	0											0	98	1 cup, chopped			0
11749	Cabbage, fresh	CABBAGE,COMMON,FRESHLY HARVEST,RAW	92.52	24	1.21	0.18	5.37	2.3		47	0.56	15	23	246	18	0.18	0.023	0.159	0.9	51	0.05	0.03	0.3	0.14	0.095	57	0	57	57	0	126	6	0								0.023	0.013	0.087	0	908	1 head	35	.5 cup, shredded	20
11143	Celery	CELERY,RAW	95.43	14	0.69	0.17	2.97	1.6	1.83	40	0.2	11	24	260	80	0.13	0.035	0.103	0.4	3.1	0.021	0.057	0.32	0.246	0.074	36	0	36	36	0	449	22	0	0.27	29.3	0	270	0	0	283	0.043	0.032	0.081	0	101.4	1 cup, chopped	110	1 NLEA serving	11
11846	Mushamba	PUMPKIN,CANNED,WITH SALT	89.97	34	1.1	0.28	8.09	2.9	3.3	26	1.39	23	35	206	241	0.17	0.107	0.149	0.4	4.2	0.024	0.054	0.367	0.4	0.056	12	0	12	12	0	15563	778	0	1.06	16	4795	6940	0	0	0	0.146	0.037	0.015	0	245	1 cup
11491	Gourd	CUCUMBER,WITH PEEL,RAW	91.1	30	1.48	0.37	0.59	6.46	2.9	2.93	10	0.28	13	14	214	5	0.1	0.047	0.126	0.3	6.5	0.042	0.028	0.334	0.297	0.103	10	0	10	10	0	4005	200	0	0.12	1	529	2139	0	0	0	0.076	0.028	0.156	0	236	1 cup, mashed
11304	Peas, cooked	PEAS,GREEN,RAW	78.86	81	5.42	0.4	14.46	5.1	5.67	25	1.47	33	108	244	5	1.24	0.176	0.41	1.8	40	0.266	0.132	2.09	0.104	0.169	65	0	65	65	0	765	38	0	0.13	24.8	21	449	0	0	2477	0.071	0.035	0.187	0	145	1 cup			62
11422	Pumpkin	PUMPKIN,RAW	91.6	26	1	0.1	6.5	0.5	1.36	21	0.8	12	44	340	1	0.32	0.127	0.125	0.3	9	0.05	0.11	0.6	0.298	0.061	16	0	16	16	0	7384	369	0	1.06	1.1	515	3100	2145	0	1500	0.052	0.013	0.005	0	116	1 cup			30
11565	Turnip	TURNIPS,CKD,BLD,DRND,WO/SALT	93.6	22	0.71	0.08	5.06	2	2.99	33	0.18	9	26	177	16	0.12	0.002	0.071	0.2	11.6	0.027	0.023	0.299	0.142	0.067	9	0	9	9	0	0	0	0	0.02	0.1	0	0	0	0	0	0.008	0.005	0.042	0	156	1 cup, cubes	230	1 cup, mashed	0
11583	Green vegetables	VEGETABLES,MXD,FRZ,UNPREP	82.08	64	3.33	0.52	13.46	4		25	0.95	24	59	212	47	0.45	0.093	0.244	0.4	10.4	0.122	0.085	1.252	0.163	0.096	29	0	29	29	0	5078	254	0								0.098	0.031	0.235	0	284	1 package	1134	1 pack	0
Meat, eggs etc.
01123	Eggs	EGG,WHOLE,RAW,FRESH	75.84	147	12.58	9.94	0.77	0	0.77	53	1.83	12	191	134	140	1.11	0.102	0.038	31.7	0	0.069	0.478	0.07	1.438	0.143	47	0	47	47	1.29	487	140	139	0.97	0.3	0	10	9	0	331	3.099	3.81	1.364	423	243	1 cup	58	1 extra large	12
05012	Chicken with skin	CHICKEN,BROILERS OR FRYERS,MEAT ONLY,CKD,FRIED	57.53	219	30.57	9.12	1.09	1.69	0.1	0.00	17	1.35	27	205	257	91	2.24	0.075	0.028	24.5	0	0.085	0.198	9.663	1.166	0.48	7	0	7	7	0.34	59	18	18	0.46	2.8	0	0	0	0	0	2.46	3.35	2.15	94	140	1 cup, chopped or diced	155	1 unit
05040	Chicken without skin	CHICKEN,BROILERS OR FRYERS,LT MEAT,MEAT ONLY,CKD,FRIED	60.14	192	32.82	5.54	1.09	0.42	0		16	1.14	29	231	263	81	1.27	0.054	0.02	26.2	0	0.073	0.126	13.365	1.03	0.63	4	0	4	4	0.36	30	9	9								1.52	1.97	1.26	90	140	1 cup	64	1 unit
05146	Birds	GOOSE,DOMESTICATED,MEAT&SKN,RAW	49.66	371	15.86	33.62	0.87	0	0		12	2.5	18	234	308	73	1.72	0.27	0.02	14.4	4.2	0.085	0.245	3.608	1.294	0.39	4	0	4	4	0.34	55	17	17								9.78	17.77	3.76	80	320	1 unit	1319	.5 goose
07073	Beef, pork as a sandwich	SANDWICH SPREAD,PORK,BEEF	60.28	235	7.66	17.34	2.78	11.94	0.2	0.00	12	0.79	8	59	110	1013	1.02	0.13	0.026	9.7	0	0.172	0.134	1.73	0.43	0.12	2	0	2	2	1.12	87	26	26	1.74	1.6	0	0	0	0	0	5.99	7.61	2.56	38	15	1 tbsp	28.35	1 oz
07047	Beef, pork as a main dish	LUNCHEON MEAT,PORK,BEEF	49.28	353	12.59	32.16	3.64	2.33	0	0.00	9	0.86	14	86	202	1293	1.66	0.04	0.029	28.6	0	0.314	0.152	2.83	0.63	0.2	6	0	6	6	1.28	0	0	0	0.22	1.6	0	0	0	0	0	11.59	15.09	3.74	55	28.35	1 slice	56.7	1 slice
15233	Matemba	CATFISH,CHANNEL,WILD,CKD,DRY HEAT	77.67	105	18.47	2.85	1.15	0	0		11	0.35	28	304	419	50	0.61	0.039	0.027	14.3	0.8	0.227	0.067	2.385	0.91	0.106	10	0	10	10	2.9	50	15	15								0.744	1.099	0.636	72	143	1 fillet	85	3 oz
15121	Canned tuna	TUNA,LT,CND IN H2O,DRND SOL	74.51	116	25.51	0.82	1.48	0	0	0.00	11	1.53	27	163	237	338	0.77	0.051	0.011	80.4	0	0.032	0.074	13.28	0.214	0.35	4	0	4	4	2.99	57	17	17	0.33	0.2	0	0	0	0	0	0.234	0.159	0.337	30	154	1 cup, solid or chunks	28.35	1 oz
17179	Rabbit	GAME MEAT,RABBIT,DOMESTICATED,COMP OF CUTS,CKD,STWD	58.82	206	30.38	8.41	1.09	0	0	0.00	20	2.37	20	226	300	37	2.37	0.176	0.032	38.5	0	0.06	0.17	7.16	0.67	0.34	9	0	9	9	6.51	0	0	0	0.44	1.6	0	0	0	0	0	2.51	2.27	1.63	86	299	1 piece, cooked	85	3 oz
91905	Caterpilar	Caterpillar roll (ESHA)		167.17	52	3.03	24.24	1.01		10.1	0.64				470.71					2.12						10.1					631.31	126.26
15178	Fish	WHELK,UNSPEC,CKD,MOIST HEAT	32	275	47.68	0.8	4	15.52	0		113	10.06	172	282	694	412	3.26	2.06	0.89	89.6	6.8	0.049	0.214	1.995	0.4	0.65	11	0	11	11	18.14	162	49	49								0.062	0.056	0.046	130	85	3 oz
Bread, Cereal and starches
11294	Sadza from maize	CORN,YELLOW	31.11	121.667	3.14	1.58	0.4	24.7533	0	0	2.33333	0.903333	42.3333	70	95.6667	11.6667	0.736667	0.104667	0.161667	5.16667	0	0.128333	0.067	1.209	0.141333	0.207333	0	0	0	0	0	0	0	0	0	0	0	0	0	0	0	0.222333	0.417	0.721	0	55.3333
20032	Sadza form millet	MILLET,COOKED	71.41	119	3.51	1	0.41	23.67	1.3	0.13	3	0.63	44	100	62	2	0.91	0.161	0.272	0.9	0	0.106	0.082	1.33	0.171	0.108	19	0	19	19	0	3	0	0	0.02	0.3	0	2	0	0	70	0.172	0.184	0.508	0	174	1 cup
19867	Sadza form sorghum	SORGHUM	36.8	84.75	2.825	0.825	0.3925	18.6575	1.575	0	7	1.1	0	71.75	87.5	1.5	0	0	0	0	0	0.05925	0.0355	0.73175	0	0	0	0	0	0	0	0	0	0	0	0	0	0	0	0	0	0.11425	0.24825	0.3425	0
11268	Samp	CORN,SWT,WHITE,CND,WHL KERNEL,DRND SOL	9.5	296	9.58	0.99	4.56	75.37	11.5	22.37	11	1.72	132	294	1534	13	7.66	5.165	1.176	135.9	3.5	0.3	1.27	14.1	21.879	0.965	163	0	163	163	0	0	0	0	0.12	0.7	0	0	0	0	0	0.247	0.307	0.14	0	3.6	1 mushroom	15	4 mushrooms
18069	Whiter bread	BREAD,WHITE,COMMLY PREP (INCL SOFT BREAD CRUMBS)	36.44	266	7.64	3.29	2.03	50.61	2.4	4.31	151	3.74	23	99	100	681	0.74	0.253	0.478	17.3	0	0.455	0.331	4.385	0.203	0.084	111	86	25	171	0	0	0	0	0.22	3.1	0	0	0	0	44	0.717	0.681	1.355	0	45	1 cup, crumbs	35	1 cup, cubes
18075	Dark bread	BREAD,WHOLE-WHEAT,COMMLY PREP	37.7	246	9.7	4.2	2.3	46.1	6.9	5.57	72	3.3	86	229	252	527	1.94	0.284	2.324	36.6	0	0.351	0.205	3.837	0.552	0.179	50	0	50	50	0.01	3	0	0	0.31	2	0	2	0	0	68	0.917	1.68	1.003	0	28.35	1 oz	28	1 slice
20049	White rice	RICE,WHITE,LONG-GRAIN,PRECKD OR INST,ENR,PREP	72	117	2.18	0.5	0.22	25.1	0.6	0.00	8	1.77	5	37	9	4	0.49	0.037	0.343	4.8	0	0.075	0.008	1.737	0.056	0.05	70	69	1	118	0	0	0	0	0.01	0	0	0	0	0	0	0.017	0.074	0.017	0	165	1 cup
20108	Macaroni, cooked	MACARONI,WHOLE-WHEAT,CKD	67.15	124	5.33	0.54	0.44	26.54	2.8	0.80	15	1.06	30	89	44	3	0.81	0.167	1.379	25.9	0	0.108	0.045	0.707	0.419	0.079	5	0	5	5	0	3	0	0	0.3	0.7	0	2	0	0	81	0.099	0.075	0.213	0	140	1 cup, elbow shaped
11353	Potatoes	POTATOES,RUSSET,FLESH & SKN,RAW	78.58	79	2.14	0.08	18.07	1.3	0.62	13	0.86	23	55	417	5	0.29	0.103	0.157	0.4	19.7	0.082	0.033	1.035	0.301	0.345	14	0	14	14	0	1	0	0	0.01	1.8	0	0	0	0	5	0.02	0.002	0.034	0	170	1 potato, small	213	1 Potato, medium	0
11602	Sweet potatoes	YAM,CKD,BLD,DRND,OR BKD,WO/SALT	70.13	116	1.49	0.14	27.58	3.9	0.49	14	0.52	18	49	670	8	0.2	0.152	0.371	0.7	12.1	0.095	0.028	0.552	0.311	0.228	16	0	16	16	0	122	6	0	0.38	2.6	0	73	0	0	0	0.029	0.005	0.06	0	136	1 cup, cubes	68	.5 cup, cubes	0
11134	Cassava	CASSAVA,RAW	59.68	160	1.36	0.28	0.62	38.06	1.8	1.70	16	0.27	21	27	271	14	0.34	0.1	0.384	0.7	20.6	0.087	0.048	0.854	0.107	0.088	27	0	27	27	0	13	1	0	0.19	1.9	0	8	0	0	0	0.074	0.075	0.048	0	206	1 cup	408	1 root
Beverages
09206	Orange juice	ORANGE JUICE,RAW	88.3	45	0.7	0.2	0.4	10.4	0.2	8.40	11	0.2	11	17	200	1	0.05	0.044	0.014	0.1	50	0.09	0.03	0.4	0.19	0.04	30	0	30	30	0	200	10	0	0.04	0.1	6	33	169	0	115	0.024	0.036	0.04	0	248	1 cup	31	1 fl oz
14214	Coffee	COFFEE,INST,REG,PDR	3.1	241	12.2	0.5	8.8	41.1	0	0.00	141	4.41	327	303	3535	37	0.35	0.139	1.712	12.6	0	0.008	0.074	28.173	0.097	0.029	0	0	0	0	0	0	0	0	0	1.9	0	0	0	0	0	0.197	0.041	0.196	0	0.9	1 tsp, dry	1.8	1 tsp
14355	Tea not herbal	TEA,BREWED,PREP W/TAP H2O	99.7	1	0	0	0	0.3	0	0.00	0	0.02	3	1	37	3	0.02	0.01	0.219	0	0	0	0.014	0	0.011	0	5	0	5	5	0	0	0	0	0	0	0	0	0	0	0	0.002	0.001	0.004	0	29.6	1 fl oz	178	6 fl oz
14003	Maheu	ALCOHOLIC BEV,BEER,REG,ALL	91.96	43	0.46	0	0.16	3.55	0	0.00	4	0.02	6	14	27	4	0.01	0.005	0.008	0.6	0	0.005	0.025	0.513	0.041	0.046	6	0	6	6	0.02	0	0	0	0	0	0	0	0	0	0	0	0	0	0	356	1 can	29.7	1 fl oz
14004	Traditional beer	ALCOHOLIC BEV,BEER,REG,BUDWEISER	92.77	41	0.36	0	0.11	2.97	0		4	0	7	13	33	3	0	0.003	0.009																										0	29.78	1 fl oz	357	12 fl oz
14136	Soft drink,regular	CARBONATED BEV,GINGER ALE	91.23	34	0	0	0	8.77	0	8.70	3	0.18	1	0	1	7	0.05	0.018	0.013	0.1	0	0	0	0	0	0	0	0	0	0	0	0	0	0	0	0	0	0	0	0	0	0	0	0	0	30.5	1 fl oz	488	1 can
14143	Soft drink,light	CARBONATED BEV,LO CAL,OTHER THAN COLA OR PEPPER,WO/ CAFFEINE	99.8	0	0.1	0	0.1	0	0	0.00	4	0.04	1	0	2	6	0	0.025	0.017	0	0	0	0	0	0	0	0	0	0	0	0	0	0	0	0	0	0	0	0	0	0	0	0	0	0	29.6	1 fl oz	355	1 can
19107	Candy	CANDIES,HARD	1.3	394	0	0.2	0.5	98	0	62.90	3	0.3	3	3	5	38	0.01	0.029	0.01	0.6	0	0.004	0.003	0.007	0.008	0.003	0	0	0	0	0	0	0	0	0	0	0	0	0	0	0	0	0	0	0	28.35	1 oz	6	1 piece
18120	Cake homemade	CAKE,POUND,COMMLY PREP,BUTTER	24.6	388	5.5	19.9	1.2	48.8	0.5		35	1.38	11	137	119	398	0.46	0.035	0.09	8.8	0	0.137	0.229	1.311	0.445	0.042	41	30	11	62	0.25	606	149	142								11.559	5.9	1.067	221	30	1 piece	28.35	1 piece
18133	Cake commercial	CAKE,SPONGE,COMMLY PREP	29.7	289	5.4	2.7	1.2	61.1	0.5	36.66	70	2.72	11	137	99	244	0.51	0.062	0.21	9.1	0	0.243	0.269	1.932	0.478	0.052	47	34	13	71	0.24	154	44	44	0.24	0.2	1	4	2	0	85	0.802	0.949	0.448	102	28.35	1 oz	38	1 piece
16098	Peanut butter	PEANUT BUTTER,SMOOTH STYLE,W/SALT	1.81	588	25.09	50.39	3.15	19.56	6	9.22	43	1.87	154	358	649	459	2.91	0.473	1.466	5.6	0	0.073	0.105	13.403	1.06	0.543	74	0	74	74	0	0	0	0	8.99	0.6	0	0	0	0	0	10.292	23.713	13.867	0	258	1 cup	32	2 tbsp
12016	Seeds	PUMPKIN&SQUASH SD KRNLS,RSTD,WO/SALT	7.1	522	32.97	42.13	4.37	13.43	3.9	1.00	43	14.94	534	1172	806	18	7.44	1.384	3.016	5.6	1.8	0.21	0.319	1.742	0.339	0.09	57	0	57	57	0	380	19	0	0	47.2	0	228	0	0	0	7.97	13.1	19.206	0	227	1 cup	28.35	1 oz
16087	Nuts	PEANUTS,ALL TYPES,RAW	6.5	567	25.8	49.24	2.33	16.13	8.5	3.97	92	4.58	168	376	705	18	3.27	1.144	1.934	7.2	0	0.64	0.135	12.066	1.767	0.348	240	0	240	240	0	0	0	0	8.33	0	0	0	0	0	0	6.834	24.429	15.559	0	146	1 cup	28.35	1 oz
18009	Biscuits	BISCUITS,PLN OR BTTRMLK,COMMLY BKD	26.7	365	6.2	16.5	2.2	48.5	1.3	3.48	49	3.3	17	430	224	1052	0.48	0.083	0.392	18.8	0	0.427	0.292	3.352	0.3	0.047	70	63	7	114	0.14	2	0	0	1.32	4.1	0	0	0	0	9	2.49	6.906	6.209	1	28.35	1 oz	35	1 biscuit
[truncated: 1 more columns]

## Sheet: Sheet3
14004		ALCOHOLIC BEV,BEER,REG,BUDWEISER	92.77	41	0.36	0	0.11	2.97	0		4	0	7	13	33	3	0	0.003	0.009																										0	29.78	1 fl oz	357	12 fl oz
[truncated: 1 more columns]
